# Supplementary material for: Computational Reconstruction of NFκB Pathway Interaction Mechanisms during Prostate Cancer
Source: PLoS Comput Biol. 2016 Apr 14;12(4):e1004820. doi: 10.1371/journal.pcbi.1004820 (PMC4831844; doi:10.1371/journal.pcbi.1004820)
Supplement: S1 Table — (XLSX) [file pcbi.1004820.s008.xlsx]

## Sheet: Sheet1
S1 Table: A list of all 18 manually curated microarray expression data sets chosen to be particularly informative for functional relationships in prostate cancer.
Geo Accession Number	Title	Reference
GSE11812	Gene expression profile of cancer cell lines of different origin	PMID: 16217747
GSE12348	Prostate cancer cell lines and normal prostate epithelial and stromal cells in primary culture	PMID: 18974140
GSE14206	Analysis of ETS gene expression patterns uncovers novel ETS mediated gene silencing pathways in prostate cancers	PMID: 21266046
GSE2443	Prostate cancer - comparison of androgen-dependent and -independent microdissected primary tumor	PMID: 16203770
GSE25136	Optimizing molecular signatures for prostate cancer recurrence	PMID: 19343730
GSE26126	DNA methylation profiling reveals novel biomarkers and important roles for DNA methyltransferases in prostate cancer	PMID: 21521786
GSE3325	Integrative Genomic and Proteomic Analysis of Prostate Cancer Reveals Signatures of Metastatic Progression	PMID: 16286247
GSE3737	Omega-6 fatty acids, arachidonic acid (AA) activates PI3K signaling and induces gene expression in prostate cancer	PMID: 16452198
GSE3868	Gene profiling of primary cultures from human prostate tumors	PMID: 16513839
GSE5377	Gene expression profiling of hormone resistant prostate cancer	PMID: 17646850
GSE6956	Tumor Immunobiological Differences in Prostate Cancer between African-American and European-American Men	PMID: 18245496
GSE7708	Suppression of androgen receptor mediated gene expression by a sequence-specific DNA binding polyamide	PMID: 17566103
GSE7868	Expression data from LNCaP cell line	PMID: 17679089
GSE7930	Protein 4.1B suppresses prostate cancer progression and metastasis	PMID: 17640904
GSE8218	Gene expression data from prostate cancer samples	PMID: 21459804
GSE846	Molecular determinants of resistance to antiandrogen therapy	PMID: 14702632
GSE8511	Profiling of prostate tissues in prostate cancer progression	n.a.
GSE9347	Gene expression profiling of prostate cancer	PMID: 19148481
