# Supplementary material for: Computational Reconstruction of NFκB Pathway Interaction Mechanisms during Prostate Cancer
Source: PLoS Comput Biol. 2016 Apr 14;12(4):e1004820. doi: 10.1371/journal.pcbi.1004820 (PMC4831844; doi:10.1371/journal.pcbi.1004820)
Supplement: S2 Table — All contain the NFκB1 gene and at most 200 genes. (XLSX) [file pcbi.1004820.s009.xlsx]

## Sheet: Sheet1
S2 Table: A list of 30 manually chosen non-redundant pathways from the PathwayCommons database [129] used to generate a gold standard specific to the NFκB pathway. All contain the NFκB1 gene and at most 200 genes.
Pathway name from PathwayCommons	Source	Number of genes
Adaptive Immune System	REACTOME	174
TNF alpha/NF-kB	Cancer Cell Map	160
Cytokine Signalingin Immune system	REACTOME	113
Signaling events mediated by HDAC Class I	NCI/Nature PID	91
Signaling by Interleukins	REACTOME	71
Glucocorticoid receptor regulatory network	NCI/Nature PID	68
Transcriptional Regulation of White Adipocyte Differentiation	REACTOME	66
IL2 signaling events mediated by PI3K	NCI/Nature PID	66
Signaling events regulated by Ret tyrosine kinase	NCI/Nature PID	65
Regulation of Telomerase	NCI/Nature PID	64
BCR signaling pathway	NCI/Nature PID	63
IL23-mediated signaling events	NCI/Nature PID	63
Integrins in angiogenesis	NCI/Nature PID	61
Fc-epsilon receptor I signaling in mast cells	NCI/Nature PID	60
NOTCH	Cancer Cell Map	56
Endogenous TLR signaling	NCI/Nature PID	56
CD40/CD40L signaling	NCI/Nature PID	53
Ceramide signaling pathway	NCI/Nature PID	48
Angiopoietin receptor Tie2-mediated signaling	NCI/Nature PID	44
Canonical NF-kappaB pathway	NCI/Nature PID	35
HIV-1 Nef: Negative effector of Fas and TNF-alpha	NCI/Nature PID	35
Amb2 Integrin signaling	NCI/Nature PID	32
EPO signaling pathway	NCI/Nature PID	31
Interleukin-1 signaling	REACTOME	29
Osteopontin-mediated events	NCI/Nature PID	27
Downstream TCR signaling	REACTOME	26
Atypical NF-kappaB pathway	NCI/Nature PID	14
NF-kB is activated and signals survival	REACTOME	8
Regulated proteolysis of p75 NTR	REACTOME	6
Alternative NF-kappaB pathway	NCI/Nature PID	6
