# Supplementary material for: Computational Reconstruction of NFκB Pathway Interaction Mechanisms during Prostate Cancer
Source: PLoS Comput Biol. 2016 Apr 14;12(4):e1004820. doi: 10.1371/journal.pcbi.1004820 (PMC4831844; doi:10.1371/journal.pcbi.1004820)
Supplement: S3 Table — To make the contexts prostate cancer-specific, we overlapped the corresponding gene sets with differentially expressed genes from the GXA database (see Methods). (XLSX) [file pcbi.1004820.s010.xlsx]

## Sheet: Sheet1
S3 Table: A list of 9 manually chosen biological contexts (out of 442 biological processes from Gene Ontology) that play an important role in human prostate cancer development and progression, including cell death, cell differentiation, cell cycle, cell proliferation, cell migration, and NFκB regulation. To make the contexts prostate cancer-specific, we overlapped the corresponding gene sets with…
Prostate cancer related biological contexts	Number of genes	Number of prostate cancer related genes (after overlapping with GXA)
cell death	1120	739
regulation of cell proliferation	730	451
regulation of cell differentiation	451	273
cell migration	368	237
regulation of cell cycle	303	209
vasculature development	278	183
regulation of cell motion	178	115
cytokine metabolic process	84	49
positive regulation of nfkappab transcription factor activity	37	29
