# Supplementary material for: Computational Reconstruction of NFκB Pathway Interaction Mechanisms during Prostate Cancer
Source: PLoS Comput Biol. 2016 Apr 14;12(4):e1004820. doi: 10.1371/journal.pcbi.1004820 (PMC4831844; doi:10.1371/journal.pcbi.1004820)
Supplement: S4 Table — Due to the interaction hierarchy, interaction parents (e.g. physical interaction) inherited known positive interactions from their interaction children (e.g. covalent modification and complex), with equal amounts of random (negative or not related) gene pairs representing negative interactions. (XLSX) [file pcbi.1004820.s011.xlsx]

## Sheet: Sheet1
S4 Table: For each of the seven hierarchically organized biological mechanisms from the interaction ontology (Fig. 4A), we accordingly defined mechanism-specific gold standards from the PathwayCommons database [129], the Human Protein Reference Database (HPRD) [130], Transfac [127] and ORegAnno [128]. Due to the interaction hierarchy, interaction parents (e.g. physical interaction) inherited know…
Interaction type	Source database	Source interaction type	Source interaction inherited from children in the ontology	Gold standard size
Shared pathway	PathwayCommons	REACTS_WITH	regulatory interaction, synthetic interaction	24034
Regulatory interaction	Transfac&ORegAnno	Transcription factor - target gene interactions		16920
Physical interaction	PathwayCommons	INTERACTS_WITH	complex, covalent modification, phosphorylation	14114
Complex	PathwayCommons	IN_SAME_COMPONENT		4930
Phosphorylation	HPRD database	POST_TRANSLATIONAL_MODIFICATIONS (Phosphorylation)		4584
Covalent modification	PathwayCommons	STATE_CHANGE	phosphorylation	4288
Synthetic interaction	PathwayCommons	CO_CONTROL		722
			TOTAL	69592
