# Supplementary material for: Computational Reconstruction of NFκB Pathway Interaction Mechanisms during Prostate Cancer
Source: PLoS Comput Biol. 2016 Apr 14;12(4):e1004820. doi: 10.1371/journal.pcbi.1004820 (PMC4831844; doi:10.1371/journal.pcbi.1004820)
Supplement: S5 Table — (XLSX) [file pcbi.1004820.s012.xlsx]

## Sheet: Sheet1
S5 Table: A list of 66 genes that predicted to be highly functionally related with NFκB1 in multiple biological processes (S3 Table).
Gene	Highly confident and functionally related in following contexts
ADRB3	cell death, regulation of cell differentiation
ATF3	regulation of cell cycle, cytokine metabolic process
CAV2	cell migration, regulation of cell proliferation
CCL20	vasculature development, cell migration, positive regulation of nf kappab transcription factor activity, regulation of cell motion
CDC42SE1	cell migration, regulation of cell motion
CRYGS	vasculature development, regulation of cell motion
CXCL2	vasculature development, cytokine metabolic process
CXCL3	positive regulation of nf kappab transcription factor activity, cytokine metabolic process
DNMBP	vasculature development, cell migration, regulation of cell proliferation
DUSP5	positive regulation of nf kappab transcription factor activity, cytokine metabolic process
ETS2	regulation of cell cycle, cytokine metabolic process
FGF7	cell death, regulation of cell proliferation, regulation of cell differentiation
G0S2	vasculature development, cell migration
GATA6	cell death, regulation of cell proliferation
GCH1	positive regulation of nf kappab transcription factor activity, regulation of cell motion, cytokine metabolic process
HIVEP1	vasculature development, positive regulation of nf kappab transcription factor activity
ICAM1	regulation of cell cycle, positive regulation of nf kappab transcription factor activity
IER3	regulation of cell cycle, positive regulation of nf kappab transcription factor activity, cytokine metabolic process
IKBKB	cell migration, regulation of cell proliferation
IL18R1	positive regulation of nf kappab transcription factor activity, regulation of cell proliferation
IL8	regulation of cell cycle, positive regulation of nf kappab transcription factor activity
IRF2	regulation of cell cycle, cell migration
JUNB	regulation of cell cycle, positive regulation of nf kappab transcription factor activity, regulation of cell motion
KLF6	regulation of cell motion, cytokine metabolic process
LAMA3	cell death, regulation of cell proliferation
LYPD3	cell death, regulation of cell proliferation
MANBA	vasculature development, regulation of cell cycle
MAP3K8	regulation of cell cycle, cell migration
MKNK1	vasculature development, cell migration, regulation of cell motion
MSC	vasculature development, regulation of cell proliferation
MTF1	regulation of cell proliferation, cytokine metabolic process
MXD4	cell migration, regulation of cell proliferation
NEDD9	vasculature development, cell migration, cytokine metabolic process
NFKBIA	regulation of cell cycle, cytokine metabolic process
NFKBIE	vasculature development, positive regulation of nf kappab transcription factor activity, regulation of cell motion, cytokine metabolic process, regulation of cell cycle
NR4A2	vasculature development, cell migration, cytokine metabolic process
PANX1	vasculature development, cell migration
PDE4B	regulation of cell cycle, positive regulation of nf kappab transcription factor activity, cytokine metabolic process
PDZK1IP1	cell death, regulation of cell differentiation
PFKFB3	cell migration, positive regulation of nf kappab transcription factor activity
PLCD1	cell death, regulation of cell proliferation
PNRC1	regulation of cell cycle, positive regulation of nf kappab transcription factor activity, cytokine metabolic process
PTPN21	cell death, regulation of cell differentiation
RASSF1	regulation of cell cycle, cell migration
REL	vasculature development, regulation of cell motion, regulation of cell cycle
RELB	regulation of cell cycle, positive regulation of nf kappab transcription factor activity
SELE	cell death, regulation of cell proliferation
SERPINB2	positive regulation of nf kappab transcription factor activity, cytokine metabolic process
SLC39A8	cell migration, regulation of cell motion
SLC7A2	cell death, regulation of cell proliferation
SLC9A8	cell migration, regulation of cell proliferation
SLCO2A1	cell death, regulation of cell differentiation
SPRY1	cell migration, regulation of cell motion
STC1	cell death, regulation of cell proliferation
SYTL2	cell migration, regulation of cell proliferation
TACSTD2	cell death, regulation of cell proliferation
TP53BP2	vasculature development, cytokine metabolic process
TRAF1	regulation of cell cycle, regulation of cell motion
TRIB1	vasculature development, cell migration, regulation of cell motion, cytokine metabolic process
TRIP10	vasculature development, positive regulation of nf kappab transcription factor activity
TXNIP	vasculature development, cell migration
UBAP1	vasculature development, cell migration, cytokine metabolic process
WASF2	vasculature development, cell migration, regulation of cell motion
ZC3H12A	regulation of cell cycle, positive regulation of nf kappab transcription factor activity
ZFP36	regulation of cell cycle, regulation of cell motion, cytokine metabolic process
ZNF274	vasculature development, cell migration
