# Supplementary material for: Computational Reconstruction of NFκB Pathway Interaction Mechanisms during Prostate Cancer
Source: PLoS Comput Biol. 2016 Apr 14;12(4):e1004820. doi: 10.1371/journal.pcbi.1004820 (PMC4831844; doi:10.1371/journal.pcbi.1004820)
Supplement: S6 Table — (XLSX) [file pcbi.1004820.s013.xlsx]

## Sheet: Sheet1
S6 Table: In addition to 633 non-disease and 18 human prostate cancer-specific microarray expression datasets from GEO, we further collected 225 non-microarray datasets from the protein interaction databases BioGRID [122], IntAct [123], STRING [124], Prosite [125], Domine [126], Transfac [127], and ORegAnno [128], together containing 1,351,782 pairwise gene interactions.
Database	Number of interactions
BioGrid	43817
Intact	36832
STRING	12856
TRANSFAC&ORegAnno	8460
Prosite&Domine	1249817
Total	1351782
