# Supplementary material for: Computational Reconstruction of NFκB Pathway Interaction Mechanisms during Prostate Cancer
Source: PLoS Comput Biol. 2016 Apr 14;12(4):e1004820. doi: 10.1371/journal.pcbi.1004820 (PMC4831844; doi:10.1371/journal.pcbi.1004820)
Supplement: S7 Table — (XLSX) [file pcbi.1004820.s014.xlsx]

## Sheet: Sheet1
S7 Table: 186 out of 6,096 genes were significantly differently expressed at a significance level of 5% after FDR correction in our underlying Physicians’ Health Study (PHS) Prostatectomy Confirmation Cohort [25,26].
Gene	Fold Change (log)	t statistic	p-value	FDR
FOS	-1.06132	-6.78551	4.86888e-10	2.76975e-06
EYA1	-1.20732	-6.65985	9.0871e-10	2.76975e-06
MEIS2	-0.807078	-6.53729	1.66235e-09	3.3779e-06
EGR1	-1.23434	-6.28294	5.7315e-09	8.73481e-06
NR4A1	-0.753349	-5.99786	2.23381e-08	2.72346e-05
DUSP1	-0.80534	-5.92016	3.21954e-08	3.27105e-05
MYLK	-0.74729	-5.81695	5.21247e-08	4.53932e-05
XBP1	-0.621308	-5.73189	7.72895e-08	5.88946e-05
ALDH1A3	-0.661567	-5.60741	1.36806e-07	9.26631e-05
TOP2A	1.25644	5.54372	1.82767e-07	0.000106619
FOSB	-1.22456	-5.53239	1.9239e-07	0.000106619
ZFP36	-1.06668	-5.46354	2.62511e-07	0.000133356
TRPM8	-1.32444	-5.31254	5.15121e-07	0.000241552
CDKN3	1.06892	5.23372	7.29324e-07	0.000311811
ATF3	-0.963211	-5.22217	7.67252e-07	0.000311811
DLG7	0.851917	5.17437	9.45776e-07	0.000360341
CYR61	-0.73296	-5.15673	1.02141e-06	0.000366266
EGR2	-1.10619	-5.1291	1.15186e-06	0.000390096
SPON2	-0.801322	-5.1154	1.22238e-06	0.00039219
C15orf21	-1.00178	-5.05891	1.56046e-06	0.000474303
RHOB	-0.619608	-5.04228	1.67629e-06	0.000474303
EGR3	-1.20322	-5.0334	1.74147e-06	0.000474303
SOCS3	-1.17639	-5.02707	1.78953e-06	0.000474303
NCAPH	0.876689	5.0019	1.99337e-06	0.000506316
JUNB	-0.809593	-4.97744	2.21303e-06	0.000539625
PDLIM4	-0.804254	-4.91479	2.88861e-06	0.000677269
CENPF	0.998728	4.90177	3.05232e-06	0.000689145
CDC6	0.740383	4.84152	3.93452e-06	0.0008566
TK1	0.80392	4.75697	5.6009e-06	0.00115994
UBE2C	1.04796	4.75239	5.70837e-06	0.00115994
THBS4	-1.2868	-4.74447	5.89919e-06	0.00116005
MYBPC1	-0.763739	-4.69734	7.16856e-06	0.00135764
KCNMB1	-0.777737	-4.69129	7.34945e-06	0.00135764
SMC4	0.548205	4.67943	7.71735e-06	0.00138368
NR4A3	-1.19142	-4.64653	8.83278e-06	0.00153842
FMOD	-0.654062	-4.63876	9.11813e-06	0.001544
AZGP1	-0.799151	-4.57855	1.16535e-05	0.00191999
GDF15	-0.905522	-4.51825	1.4869e-05	0.00233002
GFPT2	-0.568804	-4.51762	1.49066e-05	0.00233002
FXYD1	-0.849675	-4.50832	1.5475e-05	0.00235839
CNN1	-0.821276	-4.47382	1.77706e-05	0.00261446
ALDH1A2	-0.980638	-4.47043	1.8013e-05	0.00261446
MCM4	0.768165	4.46323	1.85388e-05	0.0026282
NDRG2	-0.57002	-4.44973	1.95646e-05	0.00271059
PTGIS	-0.757213	-4.43773	2.05223e-05	0.00278008
SELE	-0.826332	-4.40635	2.32449e-05	0.00308046
MYL9	-0.413127	-4.36919	2.69207e-05	0.00349167
CST3	-0.301574	-4.32191	3.24129e-05	0.00411644
ACPP	-0.538901	-4.30774	3.42588e-05	0.00426207
GAS1	-0.654725	-4.2729	3.92365e-05	0.00474667
REPS2	-0.439018	-4.2698	3.97113e-05	0.00474667
FOSL2	-0.392889	-4.25178	4.25848e-05	0.00499225
CDC45L	0.699628	4.24655	4.34553e-05	0.00499818
CCNB1	0.812733	4.23296	4.58e-05	0.00517031
CTGF	-0.311753	-4.22591	4.70622e-05	0.00521621
ANXA3	-0.692745	-4.20586	5.08393e-05	0.00543936
HIST1H3H	0.789232	4.20444	5.1118e-05	0.00543936
BTG2	-0.394039	-4.20123	5.17524e-05	0.00543936
EDG2	-0.659323	-4.15592	6.15529e-05	0.00635978
LMOD1	-0.708216	-4.14482	6.42147e-05	0.00652421
ATP1A2	-0.66149	-4.13988	6.54334e-05	0.00653905
KCNAB1	-0.835932	-4.12342	6.96558e-05	0.00680937
SPP1	0.82852	4.11592	7.16654e-05	0.00680937
NUSAP1	0.791893	4.11293	7.24829e-05	0.00680937
KLF4	-0.694226	-4.11109	7.29893e-05	0.00680937
HBEGF	-0.648184	-4.10845	7.37235e-05	0.00680937
MYH11	-0.6109	-4.1022	7.5486e-05	0.00681765
KLK4	-0.462778	-4.10024	7.60499e-05	0.00681765
FBLN1	-0.507967	-4.08345	8.10267e-05	0.00706442
TTK	0.824335	4.08314	8.11203e-05	0.00706442
SPDEF	-0.607101	-4.04044	9.52393e-05	0.00817717
TBC1D4	-0.404905	-4.02593	0.00010055	0.00851323
SFRP1	-0.78557	-4.01303	0.000105509	0.00881074
KIF11	0.476835	3.97478	0.00012162	0.00998882
ACTA2	-0.233136	-3.97197	0.000122894	0.00998882
PLK1	0.533232	3.96565	0.000125799	0.0100904
CCNE2	0.649103	3.9549	0.000130898	0.010363
CNN2	-0.461422	-3.93402	0.000141369	0.0110485
PCP4	-0.697772	-3.92642	0.000145371	0.0112175
SERPINA3	-0.965547	-3.91575	0.000151179	0.0115198
ANPEP	-1.05588	-3.89389	0.00016377	0.0121858
HOXB5	0.840464	3.89365	0.000163917	0.0121858
PTN	-0.736932	-3.87679	0.000174311	0.012718
TGFB1I1	-0.623685	-3.87532	0.000175248	0.012718
NEDD9	-0.483326	-3.86226	0.000183771	0.0131498
RBMS3	-0.486973	-3.85967	0.000185512	0.0131498
MYO1C	-0.455836	-3.85306	0.000190019	0.013224
EZH2	0.655185	3.85178	0.000190898	0.013224
LIFR	-0.413674	-3.84269	0.000197292	0.0135134
TCEB1	0.581474	3.83493	0.000202912	0.0137439
KLK2	-0.38514	-3.82555	0.000209909	0.0140616
MAD2L1	0.726082	3.81307	0.000219568	0.0145487
ACTG2	-0.425388	-3.80544	0.000225682	0.0146136
BIRC5	0.857564	3.80425	0.000226647	0.0146136
CCNA2	0.91337	3.80292	0.000227739	0.0146136
CXCL2	-0.809723	-3.79668	0.000232903	0.0147699
PGM5	-0.694527	-3.79416	0.00023502	0.0147699
RRM2	0.898817	3.78139	0.000246032	0.0153042
CCNF	0.713695	3.77609	0.000250743	0.0154397
POLA2	0.601138	3.77193	0.000254499	0.0154955
FANCA	0.581498	3.76949	0.000256733	0.0154955
ABAT	-0.580006	-3.76419	0.000261636	0.0156366
PKP2	-0.451577	-3.75943	0.00026612	0.0157502
KIF23	0.683382	3.75535	0.000270022	0.015796
XPO1	0.348909	3.75321	0.000272088	0.015796
MYBL2	0.701446	3.75056	0.000274667	0.015796
STIL	0.498005	3.74074	0.000284431	0.0161031
FHL1	-0.520379	-3.73989	0.000285292	0.0161031
ARG2	-0.628663	-3.73457	0.000290742	0.0162602
CDKN2D	0.631724	3.72636	0.000299341	0.0164792
TRIP13	0.680663	3.72568	0.000300064	0.0164792
DUSP5	-0.763982	-3.7215	0.00030454	0.0165757
IMMT	0.529966	3.71296	0.00031388	0.0169329
HSPE1	0.428616	3.70697	0.000320597	0.0171435
PTPRM	-0.526548	-3.69262	0.00033725	0.0177538
CCL2	-0.498894	-3.69213	0.000337834	0.0177538
NPY	-0.935606	-3.67922	0.000353548	0.0184207
RNASEH2A	0.577386	3.67457	0.000359366	0.0185652
CHAF1A	0.765183	3.66199	0.000375581	0.0192398
FLNC	-0.669052	-3.65285	0.000387801	0.0196651
ISL1	-0.832109	-3.65019	0.000391418	0.0196651
PPARG	0.336656	3.64539	0.000398034	0.0196651
DES	-0.631434	-3.64401	0.00039997	0.0196651
TRIB1	-0.345863	-3.64398	0.000400012	0.0196651
MAFF	-0.852529	-3.6371	0.000409725	0.0199815
DLGAP1	-0.466475	-3.61911	0.000436212	0.0211043
CX3CL1	-0.596416	-3.60836	0.000452803	0.0216005
CENPE	0.486583	3.60788	0.000453554	0.0216005
HERPUD1	-0.337763	-3.59476	0.000474654	0.0222735
ABCA8	-0.66717	-3.59455	0.000474993	0.0222735
BUB1B	0.732288	3.57642	0.000505683	0.0235316
GSN	-0.407055	-3.56852	0.000519636	0.0239978
KLK3	-0.388667	-3.55102	0.000551847	0.0252937
FAAH	-0.380699	-3.54791	0.00055777	0.0253744
RRM1	0.524336	3.54374	0.000565787	0.0255484
S100B	-0.558828	-3.52535	0.000602521	0.0268193
BRCA1	0.59412	3.52402	0.000605256	0.0268193
SOX4	0.70152	3.52311	0.000607131	0.0268193
PTPRN2	-0.623006	-3.51768	0.000618476	0.0271239
BARD1	0.67651	3.49927	0.000658469	0.0286716
GPR143	0.521214	3.49521	0.000667595	0.0288628
FAIM2	-0.82242	-3.49153	0.000675993	0.0290201
IL1B	-0.569176	-3.48092	0.000700725	0.0298715
ERF	-0.317803	-3.47216	0.000721791	0.0305558
NPR3	-0.800767	-3.46867	0.000730325	0.0307039
CYFIP2	0.546751	3.46539	0.000738462	0.0307095
FHL2	-0.478767	-3.46203	0.000746868	0.0307095
CEBPD	-0.534367	-3.46168	0.000747757	0.0307095
ZNF623	0.516195	3.46055	0.00075061	0.0307095
PTGDS	-0.654564	-3.45344	0.000768802	0.0310303
CCND2	-0.563338	-3.45341	0.000768888	0.0310303
MKI67	0.492939	3.45154	0.000773722	0.0310303
TSPAN1	-0.497492	-3.44053	0.00080288	0.0319892
MMP7	-0.656494	-3.43524	0.000817258	0.0321822
MYEF2	0.5871	3.43487	0.000818281	0.0321822
SYNE1	-0.564198	-3.43167	0.000827115	0.0322487
TMEM100	-0.848823	-3.43043	0.000830552	0.0322487
PAGE4	-0.917825	-3.42569	0.000843825	0.0325567
ACADL	-0.662526	-3.41627	0.000870813	0.0333866
LY6E	0.52976	3.40288	0.000910604	0.034694
A4GALT	-0.486276	-3.3903	0.000949502	0.0359513
LTF	-0.901234	-3.3789	0.000986106	0.0371068
BMP6	0.561792	3.3758	0.00099628	0.0372596
MT1A	-0.763219	-3.37223	0.00100816	0.0374739
E2F1	0.572172	3.35566	0.00106486	0.0393417
ATP6AP2	0.392824	3.34638	0.00109794	0.0403196
CYP27A1	-0.552328	-3.33834	0.00112735	0.0404688
VRK1	0.506412	3.33738	0.00113092	0.0404688
ADAR	0.555854	3.33736	0.00113101	0.0404688
PSME3	0.486434	3.33643	0.00113444	0.0404688
FLNA	-0.517289	-3.33623	0.0011352	0.0404688
CLIC4	-0.23086	-3.33336	0.00114593	0.040614
GREB1	-0.63546	-3.32869	0.00116366	0.0410037
FOXC1	-0.583743	-3.3251	0.00117744	0.041251
SETDB1	0.263146	3.31164	0.00123046	0.0428621
BRDG1	-0.65402	-3.30982	0.00123778	0.0428721
IL6ST	-0.335969	-3.30736	0.00124775	0.0429734
CDK2	0.52531	3.3044	0.00125987	0.0431469
PYGB	-0.479419	-3.29876	0.00128328	0.0437031
NEK2	0.675076	3.29665	0.00129212	0.0437598
XRCC2	0.613621	3.28676	0.0013344	0.0449421
DARC	-0.451699	-3.27676	0.00137842	0.0461694
MCM6	0.557486	3.26939	0.00141175	0.0469895
PGC	-0.837971	-3.26796	0.00141832	0.0469895
TUBG1	0.501867	3.26558	0.00142928	0.0470966
PXN	-0.251939	-3.25829	0.00146335	0.04796
