# Supplementary material for: Computational Reconstruction of NFκB Pathway Interaction Mechanisms during Prostate Cancer
Source: PLoS Comput Biol. 2016 Apr 14;12(4):e1004820. doi: 10.1371/journal.pcbi.1004820 (PMC4831844; doi:10.1371/journal.pcbi.1004820)
Supplement: S8 Table — For each gene pair with a known mechanism from BioCarta we extracted their corresponding predicted mechanism(s) from our corresponding predicted interaction networks (using a threshold at 0.96 as this value representing the top 5% highest-confidence gene interactions). By comparing known mechanisms with their corresponding predictions, we estimated the number of true positives (TP), which are predictions that match the known mechanisms, and false positives (FP), which are predictions that are not among the known mechanisms. (XLSX) [file pcbi.1004820.s015.xlsx]

## Sheet: Sheet1
S8 Table: To estimate the true positive rate and precision of our predictions, we compared with 31 known biomolecular mechanisms extracted from the NFκB signaling pathway in BioCarta (BioCarta.com, BioCarta LLC). For each gene pair with a known mechanism from BioCarta we extracted their corresponding predicted mechanism(s) from our corresponding predicted interaction networks (using a threshold a…
			NFKB interactions from BioCarta (ground truth)			Check for predicted FP in literature
		prediction threshold > 0.96 (top 5% of edge weights)	Biocarta interaction	Predicted TP	Predicted FP	Predicted TP	Predicted FP	# Positives from literature	Literature proof
NFKB1	RELA	complex (1.0), phosphorylation (1.0), regulatory (0.995601)	complex	1	2	3	0	3	phosphorylation: PMID:16135789, regulation: PMCID: PMC99882, physical/complex: PMID:14743216
NFKB1	NFKBIA	complex (1.0), phosphorylation (1.0), synthetic (1.0), regulatory (1.0)	complex	1	3	4	0	4	physical: PMID:14743216, complex: PMID:9865693, regulation: PMID:10655476, phosphorylation: PMID:8631829, synthetic: NCI_NATURE
NFKB1	NFKBIB	synthetic (1.0), complex (0.998208), phosphorylation (0.997625)	complex	1	2	3	0	3	physical/complex: PMID:14743216, regulatory: PMID:8816457, phosphorylation: PMID:7862124, synthetic: NCI_NATURE
NFKB1	NFKBIE	complex (1.0), phosphorylation (1.0), synthetic (1.0), regulatory (0.999997)	complex	1	3	2	2	2	physical/complex: PMID:14743216, regulation: PMID:9315679,
CHUK	IKBKG	complex (1.0), synthetic (1.0), phosphorylation (0.996877)	complex	1	2	3	0	4	physical/complex: PMID:14743216,9346484, rgulation: 10747026, phosphorylation: PMID:10602462,9346484,synthetic: NCI_NATURE
CHUK	IKBKB	complex (1.0), synthetic (1.0), phosphorylation (0.999863)	complex	1	2	3	0	3	complex: PMID:14743216,9346484, phosphorylation: PMID:10602462,9346484, synthetic: NCI_NATURE
IKBKG	IKBKB	complex (1.0), synthetic (1.0), phosphorylation (0.999999)	complex	1	2	2	1	2	complex:10602462, synthetic: NCI_NATURE
NFKB1	CHUK	complex (1.0), phosphorylation (0.9995)	phosphorylation	1	1	2	0	2	complex: PMID:9865693, phosphorylation:10602462
NFKB1	IKBKB	complex (1.0), phosphorylation (1.0), synthetic (1.0), shared pathway (0.999995)	phosphorylation	1	3	3	1	3	regulatory: PMID: 14743216,9346485, phosphorylation: PMID: 9346484, synthetic: NCI_NATURE
NFKB1	IKBKG	complex (1.0), phosphorylation (0.99951), shared pathway (0.962135)	phosphorylation	1	2	2	1	2	regulatory: PMID: 14743216, phosphorylation: PMID: 9346484
NFKB1	TNFAIP3	complex (1.0), phosphorylation (1.0), regulatory (1.0)	regulatory	1	2	1	2	1	regulatory: PMID:19258598, 24023826
NFKB1	IL1A	complex (0.990122), synthetic (0.999991), shared pathway (0.972593)	regulatory	1	2	1	2	1	regulatory: PMID:8605359
NFKB1	GIF	synthetic (0.973012)	regulatory	0	1	0	1	1	regulatory: PMID:12673201
MAP3K14	MAP2K1	none	complex	0	1	0	0	0	none
MAP3K14	CHUK	synthetic (0.999978), phosphorylation (0.964413)	phosphorylaton	1	1	2	0	2	phosphorylation: PMID: 9520446, synthetic: NCI_NATURE
MAP3K14	IKBKB	complex (0.999107), phosphorylation (0.99898)	phosphorylaton	1	1	2	0	2	complex:PMID:9346485, phosphorylation: PMID: 9346485,
MAP2K1	CHUK	complex (0.999998), phosphorylation (0.999874), shared pathway (0.999964)	phosphorylaton	1	2	1	2	1	phosphorylation: PMID:PMCID: PMC21336
MAP2K1	IKBKB	phosphorylation (0.966014)	phosphorylaton	1	0	1	0	1	phosphorylation: PMID:PMCID: PMC21336
MAP3K14	NFKBIA	complex (1.0), phosphorylation (0.993888), shared pathway (0.996895)	phosphorylaton	1	2	2	1	3	complex: PMID:9346485, physical: PMID: 9751059, phosphorylation: biocarta
MAP3K14	NFKBIB	regulatory (0.999642)	phosphorylaton	0	1	0	1	2	complex: PMID:9346485, phosphorylation: biocarta
MAP2K1	NFKBIA	complex (0.999808), covalent (0.99943)	phosphorylaton	1	1	1	1	1	phosphorylation: PMID:PMCID: PMC21336
MAP2K1	NFKBIB	phosphorylation (0.962909)	phosphorylaton	1	0	1	0	1	phosphorylation: PMID:PMCID: PMC21336
TNF	TRADD	synthetic (1.0), physical (0.998031), covalent (0.999957)	complex	1	2	3	0	3	physical: PMID: 8934525, synthetic: PMID:10848577, complex: PMID:10848577, covalent: 15357952,17024246
TNF	FADD	synthetic (0.999904)	complex	0	1	0	1	2	regulatory: PMID:15357952, complex: NCI_NATURE
TNF	TRAF6	synthetic (0.999997)	complex	0	1	0	1	1	complex: PMID:18202703
TRADD	TRAF2	physical (0.971884),	complex	0	1	1	0	1	physical/complex: 8565075
TRAF2	MAP2K1	none	regulatory_interaction	0	0	0	0	1	phosphorylation: PMID:21921033
TRAF2	MAP3K14	complex (0.999799)	regulatory_interaction	0	1	0	1	2	physical: PMID: 9020361, covalent: PMID: 18997792
TRAF2	TNFAIP3	covalent (0.998381)	physical_interaction	1	0	1	0	2	covalent: PMID: 8692885, 15258597, phsycial: 8692885
TNFAIP3	MAP3K14	covalent (1.0), complex (0.999924), regulatory (0.981177)	physical_interaction	1	2	1	2	0	physical/complex: Biocarta
TNFAIP3	TNF	complex (1.0), phosphorylation (0.999999), regulatory (0.999993)	regulatory_interaction	1	2	1	2	1	physical/complex: 15258597
		# Positives from Biocarta or Literature		31				57
		TRUE POSITIVES
		# Predicted TP		23		46
		Predicted TP (%)		0.741935		0.807018
		FALSE POSITIVES
		# Predicted FP			46		22
		Positive Predicted Value (Precision Rate)			0.333333		0.676471
