# Supplementary material for: Computational Reconstruction of NFκB Pathway Interaction Mechanisms during Prostate Cancer
Source: PLoS Comput Biol. 2016 Apr 14;12(4):e1004820. doi: 10.1371/journal.pcbi.1004820 (PMC4831844; doi:10.1371/journal.pcbi.1004820)
Supplement: S9 Table — (XLSX) [file pcbi.1004820.s016.xlsx]

## Sheet: Sheet1
S9 Table: To estimate the number of true negatives (TN), we compared our predictions with 28 non-existing edges in the NFκB signaling pathway in BioCarta.
			NFKB interactions from BioCarta (ground truth)
		prediction threshold > 0.96 (top 5% of edge weights)	Biocarta interaction	TN
GIF	FADD	none	none	7
GIF	TNF	regulatory (1.0)	none	6
GIF	TNFAIP3	none	none	7
GIF	TRADD	none	none	7
GIF	TRAF2	none	none	7
GIF	TRAF6	none	none	7
GIF	MAP2K1	none	none	7
GIF	MAP3K14	none	none	7
GIF	IL1A	covalent (0.995242), regulatory (0.99999)	none	5
GIF	IKBKB	none	none	7
GIF	IKBKG	synthetic (0.996679)	none	6
GIF	CHUK	none	none	7
IL1A	FADD	none	none	7
IL1A	TNF	regulatory (1.0), phosphorylation(0.971789)	none	5
IL1A	TNFAIP3	regulatory (0.999701), covalent (0.999964)	none	5
IL1A	TRADD	none	none	7
IL1A	TRAF2	none	none	7
IL1A	TRAF6	none	none	7
IL1A	MAP2K1	none	none	7
IL1A	MAP3K14	none	none	7
IL1A	IKBKB	none	none	7
IL1A	IKBKG	regulatory (0.945281)	none	6
IL1A	CHUK	none	none	7
MAP2K1	FADD	phosphorylation(0.998707), complex (0.9999999), shared pathway (0.999846)	none	4
MAP2K1	TNF	none	none	7
MAP2K1	TNFAIP3	phosphorylation(0.908463), complex (0.999998), shared pathway (0.999222)	none	4
MAP2K1	TRADD	covalent (0.949536)	none	6
MAP2K1	MAP3K14	none	none	7
		# Negatives from Biocarta		196
		# Predicted TN		180
		Predicted TN (%)		0.918367
