# Supplementary material for: Computational Reconstruction of NFκB Pathway Interaction Mechanisms during Prostate Cancer
Source: PLoS Comput Biol. 2016 Apr 14;12(4):e1004820. doi: 10.1371/journal.pcbi.1004820 (PMC4831844; doi:10.1371/journal.pcbi.1004820)
Supplement: S10 Table — We again extracted all high-confidencemechanisms for all gene pairs at a threshold level of 0.96 representing the top 5% highest-confidence gene interactions. (XLSX) [file pcbi.1004820.s017.xlsx]

## Sheet: Sheet1
S10 Table: To estimate the true positive rate and precision of our predictions, we compared 25 known biomolecular mechanisms for the NFκB1 gene as extracted from the NCBI gene catalogue (http://www.ncbi.nlm.nih.gov/gene?db=gene&report=generif&term=4790 accessed 9/20/2013) which were also absent from the gold standard. We again extracted all high-confidencemechanisms for all gene pairs at a thresh…
	Interactor	Predicted mechanisms	True prediction from literature	Predicted TP	Predicted FP	Literature proof	Notes
NFKB1	BCL2	shared pathway (0.991924)	regulatory	1		PMID:23334076	Regulatory interaction is a specific shared pathway interaction.
NFKB1	SND1	covalent (0.999982)	regulatory	0	1	PMID:23160072,22396537
NFKB1	CIRBP	shared pathway (0.990614)	shared pathway	1		PMID:23437386
NFKB1	TGM2	regulatory (0.978806)	regulatory	1		PMID:23224146
NFKB1	NFE2L2	shared pathway (1.0), phosphorylation (1.0)	shared pathway	1	1	PMID:23496811
NFKB1	BMI1	covalent (0.991637)	shared pathway	0	1	PMID:22967049
NFKB1	PTGER	covalent (0.999376), shared pathway (0.971926)	shared pathway	1	1	PMID:22924768
NFKB1	SMAD7	shared pathway (1.0), phosphorylation (1.0)	shared pathway	1	1	PMID:22641218
NFKB1	IFIT3	phosphorylation 0(.99)	phosphorylation	1		PMID:21813773
NFKB1	STAT6	synthetic (1.0)	synthetic	1		PMID:9584180
NFKB1	TSC22D3	complex (0.999995), covalent(0.999926), shared pathway (0.968713)	physical, regulatory	1	1	PMID:11468175, 11468175	Regulatory interaction is a specific shared pathway interaction.
NFKB1	NOTCH1	complex (0.999999)	physical, complex	1		PMID:8642313, 11418662
NFKB1	LYL1	physical (0.99982)	physical	1		PMID:10023675
NFKB1	MEN1	physical (1.0), shared pathway (0.97528)	physical	1	1	PMID:11526476
NFKB1	HMGA2	synthetic (0.999734)	physical, regulatory	0	1	PMID:12693954
NFKB1	TNFRSF11A (RANK)	synthetic (0.999906), covalent (0.998965)	regulatory	0	2	PMID:11809792
NFKB1	IFRD1	covalent (0.999921)	(de) acetylation	1		PMID:21127072	Acetylaton is a posttranslational modification (http://themedicalbiochemistrypage.org/protein-modifications.php#proteosome).
NFKB1	LTA	covalent (0.999832)	physical	0	1	PMID:9541585	The link between NFKB1 and LTA was shown to be a direct binding, not necessarily a covalent modification.
NFKB1	ZAP70	covalent (0.999498)	phosphorylation	1		PMID:11313406,11231305	Phosphorylation is a specific covalent modification.
NFKB1	PTGER1 (EP1)	synthetic (0.99964)	synthetic	1		PMID: 22924768
NFKB1	TGFB1	phosphorylation (0.9976)	phosphorylation	1		PMID: 22641218	Phosphorylation is a specific covalent modification.
NFKB1	GATA6	synthetic (1.0)	synthetic	1		PMID: 23275439
NFKB1	CD40	shared pathway (0.998714)	regulatory	1		PMID:11313274	Regulatory interaction is a specific shared pathway interaction.
NFKB2	SNAI1	shared pathway (0.977658)	regulatory	1		PMID: 17563753	Regulatory interaction is a specific shared pathway interaction.
NFKB2	OPRD1 (DOR1)	regulatory (0.9933)	regulatory	1		PMID: 16316997
		# Positives from Literature		25
		TRUE POSITIVES
		# Predicted TP		20
		Predicted TP (%)		0.8
		FALSE POSITIVES
		# Predicted FP			11
		Positive Predicted Value (Precision Rate)			0.645161
