# Supplementary material for: Computational Reconstruction of NFκB Pathway Interaction Mechanisms during Prostate Cancer
Source: PLoS Comput Biol. 2016 Apr 14;12(4):e1004820. doi: 10.1371/journal.pcbi.1004820 (PMC4831844; doi:10.1371/journal.pcbi.1004820)
Supplement: S11 Table — We again extracted all high-confidencemechanisms for all gene pairs at a threshold level of 0.96 representing the top 5% highest-confidence gene interactions. (XLSX) [file pcbi.1004820.s018.xlsx]

## Sheet: Sheet1
S11 Table: To estimate the true positive rate and precision of our predictions, we compared 25 known biomolecular mechanisms for the TNF gene as extracted from the NCBI gene catalogue (http://www.ncbi.nlm.nih.gov/gene?db=gene&report=generif&term=7124 accessed 09/20/2013) which were also absent from the gold standard. We again extracted all high-confidencemechanisms for all gene pairs at a thresho…
	Interactor	Predicted mechanisms	True prediction from literature	Predicted TP	Predicted FP	Literature proof	Notes
TNF	CXCL10	physical (0.998148), regulatory (0.971483)	physical	1	1	PMID:23092582	The link between TNF and CXCK10 was shown to be a direct binding, not necessarily a covalent modification.
TNF	VEGFA	covalent (0.983501), shared pathway (0.96893)	regulatory	1	1	PMID:23413901	Regulatory interaction is a specific shared pathway interaction.
TNF	TGFB	synthetic (1.0)	synthetic	1		PMID: 23500081
TNF	TACR1 (NK1R)	regulatory (0.999987)	regulatory	1		PMID: 23553861
TNF	SNAIL (SNAI1)	regulatory (0.98308)	regulatory	1		PMID: 22903530
TNF	PPARA	phosphorylation (0.988083)	regulatory	0	1	PMID:23141142
TNF	AKT1	synthetic (1.0)	synthetic	1		PMID:22595285
TNF	ERBB2 (HER2)	synthetic (0.999957)	shared pathway	0	1	PMID:22922291
ERBB2	CASP8	synthetic (1.0)	synthetic	1		PMID:22922291
TNF	PML	shared pathway (0.998996)	regulatory	1		PMID:22947142	Regulatory interaction is a specific shared pathway interaction.
TNF	FOXP3	regulatory (0.999766)	phosphorylation	0	1	PMID: 23396208
TNF	ADORA2A	synthetic (1.0)	synthetic	1		PMID: 22923002
TNF	MAPK3(ERK1)	shared pathway (0.968911)	regulatory	1		PMID: 21212994	Regulatory interaction is a specific shared pathway interaction.
USP4	RIPK1 (RIP1)	covalent (0.997298)	covalent	1		PMID: 23313255
TNF	GSK3B	covalent (0.999409), shared pathway (0.963027)	shared pathway	1	1	PMID: 22707636
TNF	GADD45G	regulatory (0.999755)	regulatory	1		PMID: 22752116
TNF	EGLN3 (PHD3)	none	shared pathway	0		PMID: 22948157
TNF	ETS1	covalent (0.999435)	physical	0	1	PMID:22742857
TNF	SIRT1	none	regulatory	0		PMID:22683888
TNF	PRKCA (PKC)	regulatory (0.995256), phosphorylation(0.993712)	shared pathway	1	1	PMID:23070544	Regulatory interaction is a specific shared pathway interaction.
TNF	WISP	regulatory (0.962906)	shared pathway	1		PMID:22778029	Regulatory interaction is a specific shared pathway interaction.
TNF	IL33	synthetic (0.994462)	regulatory	0	1	PMID:22673732
TNF	SOCS1	regulatory (0.999999), phosphorylation (0.984889)	regulatory	1	1	PMID:22634176
TNF	CASP4	covalent (0.992172), regulatory (0.968488)	regulatory	1	1	PMID:22733992
TNF	CDX2	regulatory (0.999902), phosphorylation (0.996919)	regulatory	1	1	PMID:22326557
		# Positives from Literature		25
		TRUE POSITIVES
		# Predicted TP		18
		Predicted TP (%)		0.72
		FALSE POSITIVES
		# Predicted FP			10
		Positive Predicted Value (Precision Rate)			0.642857
