# Supplementary material for: Computational Reconstruction of NFκB Pathway Interaction Mechanisms during Prostate Cancer
Source: PLoS Comput Biol. 2016 Apr 14;12(4):e1004820. doi: 10.1371/journal.pcbi.1004820 (PMC4831844; doi:10.1371/journal.pcbi.1004820)
Supplement: S12 Table — (XLSX) [file pcbi.1004820.s019.xlsx]

## Sheet: Sheet1
S12 Table: For generating our novel NFκB pathway, we used a set of 18 query genes, including five NFκB complex genes, five NFκB inhibitor genes, and eight differentially expressed and highly NFκB-related genes in mulitple cancer-related contexts (Table 1).
Gene Name	Aliases	Category
NFKB1	p105, p50	NFKB complex/subunit
NFKB2	p100, p52	NFKB complex/subunit
REL	c-Rel	NFKB complex/subunit
RELA	p65	NFKB complex/subunit
RELB		NFKB complex/subunit
NFKBIA	IkB-alpha, IKBA	IκB, NFKB inhibitor
NFKBIE	IkB-epsilon, IKBE	IκB, NFKB inhibitor
CHUK	IKK-alpha, IKK1, IKBKA, IKKA, NFKBIKA	IκB kinase, NFKB inhibitor
IKBKB	IKK-beta, IKK2, IKKB, NFKBIKB	IκB kinase, NFKB inhibitor
IKBKG	IKK-gamma, NEMO, FIP-3, FIP3, Fip3p, ZC2HC9	IκB kinase, NFKB inhibitor
ATF3		differentially expressed & highly related to NFKB in mulitple contexts (Table 1)
CXCL2	GRO2, GROb, MIP2, MIP2A, SCYB2, MGSA-b, MIP-2a, CINC-2a	differentially expressed & highly related to NFKB in mulitple contexts (Table 1)
DUSP5	DUSP, HVH3	differentially expressed & highly related to NFKB in mulitple contexts (Table 1)
JUNB	AP-1	differentially expressed & highly related to NFKB in mulitple contexts (Table 1)
NEDD9	RP1-49G10.1, CAS-L, CAS2, CASL, CASS2, HEF1	differentially expressed & highly related to NFKB in mulitple contexts (Table 1)
SELE	RP1-117P20.2, CD62E, ELAM, ELAM1, ESEL, LECAM2	differentially expressed & highly related to NFKB in mulitple contexts (Table 1)
TRIB1	C8FW, GIG-2, GIG2, SKIP1, TRB-1, TRB1	differentially expressed & highly related to NFKB in mulitple contexts (Table 1)
ZFP36	G0S24, GOS24, NUP475, RNF162A, TIS11, TTP, zfp-36	differentially expressed & highly related to NFKB in mulitple contexts (Table 1)
