# Supplementary material for: Computational Reconstruction of NFκB Pathway Interaction Mechanisms during Prostate Cancer
Source: PLoS Comput Biol. 2016 Apr 14;12(4):e1004820. doi: 10.1371/journal.pcbi.1004820 (PMC4831844; doi:10.1371/journal.pcbi.1004820)
Supplement: S14 Table — The AUC values are the median values across all 10 cross validations per mechanism. (XLSX) [file pcbi.1004820.s021.xlsx]

## Sheet: Sheet1
S14 Table: Performance of context (A) and interaction (B) networks based on a 10-fold cross validation. The AUC values are the median values across all 10 cross validations per mechanism.
(A) Biological context	AUC	95% CI
Regulation of cell differentiation	0.8318	0.0598
Vascular development	0.8192	0.0894
Regulation of cell proliferation	0.7713	0.0771
Cell death	0.7559	0.0353
Cell migration	0.7543	0.0788
Regulation of cell cycle	0.7481	0.0808
Cytokine metabolic process	0.7353	0.0867
Positive regulation of NFKB TF activity	0.708	0.0717
Regulation of cell motion	0.6092	0.0801
Average across all contexts	0.7481	0.0733
(B) Biomolecular mechanism	AUC	95% CI
Synthetic	0.8286	0.0262
Regulatory	0.7728	0.046
Complex	0.758	0.0182
Covalent Modification	0.742	0.0187
Phosphorylation	0.7238	0.0121
Physical	0.7114	0.0226
Shared Pathway	0.7102	0.0074
Average across all mechanisms	0.7495	0.0216
Negative control (integrated co-expression networks)	0.5147	0.0112
