# Supplementary material for: Computational Reconstruction of NFκB Pathway Interaction Mechanisms during Prostate Cancer
Source: PLoS Comput Biol. 2016 Apr 14;12(4):e1004820. doi: 10.1371/journal.pcbi.1004820 (PMC4831844; doi:10.1371/journal.pcbi.1004820)
Supplement: S16 Table — (XLSX) [file pcbi.1004820.s023.xlsx]

## Sheet: Sheet1
S16 Table: List of all genes from our novel predicted NFκB pathway and their gene annotations, including 1) gene description (red color indicates promising and novel candidate gene, blue color indicates genes that are known to be associated with NFκB or lethal prostate cancer that we recovered in the pathway); 2) differential expression as described in the Methods section [25,26] (red color indic…
(1) Gene		(2) Differential expression	(3) Prediction				(4) Gene Expression Atlas (GXA)			(5) NFKB pathway member	(6) NFKB Regulators		(7) Known NFKB/CaP relationships			(8) Pathways
Gene	Gene Description	Differential expression control vs. lethal prostate cancer from DASL (Setlur J Natl Cancer Inst 2008, Sboner BMC Med Gen 2010)	Predicted mechanism if directed interacting with NFKB in the pathway	Predicted up- or downstream of NFKB in the pathway	Predicted activator or suppressor in the pathway	Predicted oncogene or tumor suppressor in the pathway	Signficantly up- or downregulated in in GXA: prostate tissue (organism part)?	Signficantly up- or downregulated in in GXA: prostate cancer (disease)?	Signficantly up- or downregulated in in GXA: Immune System (cell type)?	Known NFκB pathway member	Target genes/Regulators of NFKB (Broad Institute)	Target genes of Rel/NFKB transcription factors (Pahl, Oncogene 1999)	Upstream Turns NFκB On / Off	Downstream Cancer On/Off	Other	KEGG Pathways	BIOCARTA Pathways	NCI Pathways	REACTOME Pathways
AREG	amphiregulin	0.1528					X		X					Mixed data; like EGFR expression data	low relevance to prostate cancer; promotes stem cell	ErbB signaling pathway		ErbB receptor signaling network
ATF3	activating transcription factor 3	0.0003					X	X	X					Novel repressor of AR - cancer off	metastasis promoting transcription factor, ATF3, as a downstream target of NDRG1; ATF3 modulated KAI1 transcription through cooperation with other endogenous transcription factor as co-activator (ATF3-JunB) or co-repressor (ATF3-NFκB). Moreover, loss of KAI1 expression significantly abrogated NDRG1-mediated metastatic suppression in vitro as well as in a spontaneous metastasis animal model, indic…			AP-1 transcription factor network, ATF-2 transcription factor network, Direct p53 effectors, Regulation of nuclear SMAD2/3 signaling	PERK regulated gene expression
BCL2A1	BCL2-related protein A1	0.9121	physical (REL), shared pathway (RELA)	downstream	transcriptional activator (TF)		X	X	X			PMID: 10049353	downstream	may function as oncogen	anti-apoptotic protein; highly regulated nfkb target gene (PMID:22075983; 20066113‎)			BCR signaling pathway, Direct p53 effectors
BDKRB2	bradykinin receptor B2	0.5402						X	X							Calcium signaling pathway, Regulation of actin cytoskeleton, Complement and coagulation cascades	actions of nitric oxide in the heart, corticosteroids and cardioprotection, ion channels and their functional role in vascular endothelium, vegf hypoxia and angiogenesis	Direct p53 effectors, Validated transcriptional targets of deltaNp63 isoforms
BIRC3	baculoviral IAP repeat containing 3	0.8993	regulatory (REL)	downstream				X	X		PMID: 30589; 15916; 28474; 19233			unclear	PMID:22426894 PMID:19549337	Focal adhesion, Small cell lung cancer, Pathways in cancer, Apoptosis	ceramide signaling pathway, tnfr1 signaling pathway, hiv-1 nef: negative effector of fas and tnf, sodd/tnfr1 signaling pathway, keratinocyte differentiation, caspase cascade in apoptosis, role of mitochondria in apoptotic signaling	HIV-1 Nef: Negative effector of Fas and TNF-alpha, TNF receptor signaling pathway, C-MYB transcription factor network, Ceramide signaling pathway, CD40/CD40L signaling, Caspase cascade in apoptosis, FAS (CD95) signaling pathway
BMP2	bone morphogenetic protein 2	0.8507		upstream			X	X	X			binding sites (mouse)				Cytokine-cytokine receptor interaction, Basal cell carcinoma, Pathways in cancer, Hedgehog signaling pathway, TGF-beta signaling pathway	alk in cardiac myocytes
CCL20	chemokine (C-C motif) ligand 20	0.9467		downstream					X					Cancer On		Cytokine-cytokine receptor interaction			Chemokine receptors bind chemokines
CCL3	chemokine (C-C motif) ligand 3	0.4819		downstream					X		PMID: 16426; 26474; 26475; 16822	PMID: 11342414				Cytokine-cytokine receptor interaction		IL12-mediated signaling events
CCL8	chemokine (C-C motif) ligand 8	0.8916	regulatory (NFKB2)	downstream			X	X	X							Cytokine-cytokine receptor interaction
CFHR1	complement factor H-related 1	0.9046							X
CHUK	conserved helix-loop-helix ubiquitous kinase	0.3877	phosphorylation (RELA)	upstream				X	X	PMID: 22257950						Epithelial cell signaling in Helicobacter pylori infection, B cell receptor signaling pathway, T cell receptor signaling pathway, Toll-like receptor signaling pathway, Small cell lung cancer, Pathways in cancer, Chronic myeloid leukemia, Prostate cancer, Pancreatic cancer, MAPK signaling pathway, Adipocytokine signaling pathway, Acute myeloid leukemia, Apoptosis	akt signaling pathway, ras signaling pathway, hiv-1 nef: negative effector of fas and tnf, nf-kb signaling pathway, mapkinase signaling pathway, signal transduction through il1r, tnf/stress related signaling, toll-like receptor pathway, inactivation of gsk3 by akt causes accumulation of b-catenin in alveolar macrophages, ceramide signaling pathway, influence of ras and rho proteins on g1 to s tra…	Canonical NF-kappaB pathway, HIV-1 Nef: Negative effector of Fas and TNF-alpha, Class I PI3K signaling events mediated by Akt, Fc-epsilon receptor I signaling in mast cells, BCR signaling pathway, Validated transcriptional targets of TAp63 isoforms, Validated nuclear estrogen receptor alpha network, FoxO family signaling, Alternative NF-kappaB pathway, Osteopontin-mediated events, TRAIL signaling…	AKT phosphorylates targets in the cytosol
CXCL1	chemokine (C-X-C motif) ligand 1 (melanoma growth stimulating activity, alpha)	0.9402	physical (NFKB2), complex (RELB)	downstream				X	X		PMID: 28834; 16751					Cytokine-cytokine receptor interaction, Epithelial cell signaling in Helicobacter pylori infection		IL23-mediated signaling events
CXCL2	chemokine (C-X-C motif) ligand 2	0.0148		downstream				X	X			binding sites (mouse)	downstream	strong data, stroma, angiogenic, cancer on,		Cytokine-cytokine receptor interaction
CXCL3	chemokine (C-X-C motif) ligand 3	0.8855		downstream				X	X				downstream	stroma story; similar to CXLC2		Cytokine-cytokine receptor interaction
DUSP2	dual specificity phosphatase 2	0.903					X	X	X		PMID: 27686; 17185					MAPK signaling pathway	regulation of map kinase pathways through dual specificity phosphatases
DUSP5	dual specificity phosphatase 5	0.0166		upstream	phosphatase (activator)			X	X					possible tumor suppressor and goes up in response to stress and block pathways		MAPK signaling pathway		ATF-2 transcription factor network, Direct p53 effectors
GPR171	G protein-coupled receptor 171	0.9558					X		X
IER2	immediate early response 2	0.0552					X	X	X
IER3	immediate early response 3	0.0645						X	X		PMID: 26533; 26460	PMID: 12360408	NFkB off	Cancer Off	apoptosis inhibitor involved in NFKB-mediated cell survival (PMID:9703517)
IKBKB	inhibitor of kappa light polypeptide gene enhancer in B-cells, kinase beta	0.6111	phosphorylation (NFKB1), covalent (NFKB2)	upstream			X	X	X	PMID: 22257950			upstream; NFkB on	cancer on if no tumor suppressor	activates NFkB and presumably cancer when loss of tumor suppressors	Insulin signaling pathway, T cell receptor signaling pathway, Toll-like receptor signaling pathway, Type II diabetes mellitus, Epithelial cell signaling in Helicobacter pylori infection, B cell receptor signaling pathway, Small cell lung cancer, Pathways in cancer, Chronic myeloid leukemia, Prostate cancer, Pancreatic cancer, MAPK signaling pathway, Adipocytokine signaling pathway, Acute myeloid …	mapkinase signaling pathway, signal transduction through il1r, tnf/stress related signaling, nf-kb signaling pathway, toll-like receptor pathway, inactivation of gsk3 by akt causes accumulation of b-catenin in alveolar macrophages, ceramide signaling pathway, influence of ras and rho proteins on g1 to s transition, role of egf receptor transactivation by gpcrs in cardiac hypertrophy, chaperones m…	Canonical NF-kappaB pathway, GMCSF-mediated signaling events, mTOR signaling pathway, Fc-epsilon receptor I signaling in mast cells, BCR signaling pathway, Validated transcriptional targets of TAp63 isoforms, FoxO family signaling, Atypical NF-kappaB pathway, TRAIL signaling pathway, TNF receptor signaling pathway, Endogenous TLR signaling, TCR signaling in naÃ¯ve CD8+ T cells, FAS (CD95) signali…
IKBKG	inhibitor of kappa light polypeptide gene enhancer in B-cells, kinase gamma	0.6978	phosphorylation (NFKB2)	upstream				X	X	PMID: 22257950						T cell receptor signaling pathway, B cell receptor signaling pathway, Toll-like receptor signaling pathway, Epithelial cell signaling in Helicobacter pylori infection, Small cell lung cancer, Pathways in cancer, Chronic myeloid leukemia, Prostate cancer, Pancreatic cancer, MAPK signaling pathway, Adipocytokine signaling pathway, Acute myeloid leukemia, Apoptosis	signal transduction through il1r, tnf/stress related signaling, nf-kb signaling pathway, toll-like receptor pathway, inactivation of gsk3 by akt causes accumulation of b-catenin in alveolar macrophages, ceramide signaling pathway, influence of ras and rho proteins on g1 to s transition, role of egf receptor transactivation by gpcrs in cardiac hypertrophy, chaperones modulate interferon signaling …	Canonical NF-kappaB pathway, Fc-epsilon receptor I signaling in mast cells, BCR signaling pathway, TCR signaling in naÃ¯ve CD8+ T cells, TCR signaling in naÃ¯ve CD4+ T cells, TRAIL signaling pathway, TNF receptor signaling pathway, Endogenous TLR signaling, FAS (CD95) signaling pathway, IL1-mediated signaling events, p75(NTR)-mediated signaling
IL18R1	interleukin 18 receptor 1	0.942	physical (NFKB1), regulatory (REL, RELB)	upstream				X	X						interleukin 18 gene (IL18) activates NFκB and is important for enhancement of IL2 gene expression by murine T helper type 1 cells stimulated with IL18 {PMID: 9177292}		il12 and stat4 dependent signaling pathway in th1 development	IL12 signaling mediated by STAT4, IL23-mediated signaling events, IL12-mediated signaling events
IL4R	interleukin 4 receptor	0.8805					X	X	X							Cytokine-cytokine receptor interaction, Jak-STAT signaling pathway	il 4 signaling pathway	p73 transcription factor network, IL4-mediated signaling events
IRF1	interferon regulatory factor 1	0.2943	regulatory (NFKB1)	upstream	transcriptional activator (TF)	Tumor suppressor	X		X		PMID: 28599; 24405	PMID: 7507207					the information processing pathway at the ifn beta enhancer	IL12 signaling mediated by STAT4, Glucocorticoid receptor regulatory network, IL6-mediated signaling events, IFN-gamma pathway, Regulation of Telomerase
JUNB	jun B proto-oncogene	0.0005			transcriptional activator (TF)	Oncogene	X	X	X		PMID: 28950; 17346	PMID: 10874048		Cancer off (but could be on if no Jun)	relationship to NFkB not clear; inhibit NFkB and jun increases and cell death (neurons)		gata3 participate in activating the th2 cytokine genes expression	AP-1 transcription factor network, Calcium signaling in the CD4+ TCR pathway, Calcineurin-regulated NFAT-dependent transcription in lymphocytes, Downstream signaling in naÃ¯ve CD8+ T cells, Validated transcriptional targets of AP1 family members Fra1 and Fra2, ATF-2 transcription factor network, IL6-mediated signaling events
KLF6	Kruppel-like factor 6	0.777		upstream	transcriptional activator (TF)	Tumor suppressor	X	X	X					Cancer off	KLF6 induces apoptosis in prostate cancer cells through upregulation of ATF3 (PMID:18755691 ) no clear relationship to NFkB PMID: 22819534
LIF	leukemia inhibitory factor	0.0911	physical (RELB)					X	X							Cytokine-cytokine receptor interaction	nfat and hypertrophy of the heart	Validated transcriptional targets of AP1 family members Fra1 and Fra2, Direct p53 effectors
MAP3K8	mitogen-activated protein kinase kinase kinase 8	0.1929		upstream		Oncogene	X	X	X				NFkB on	Cancer on	PMID: 21267413	MAPK signaling pathway, T cell receptor signaling pathway	mapkinase signaling pathway	JNK signaling in the CD4+ TCR pathway, TCR signaling in naÃ¯ve CD8+ T cells, Role of Calcineurin-dependent NFAT signaling in lymphocytes, Ras signaling in the CD4+ TCR pathway, TCR signaling in naÃ¯ve CD4+ T cells	Interleukin-1 signaling, CD28 dependent PI3K/Akt signaling
NEDD9	neural precursor cell expressed, developmentally down-regulated 9	0.0131					X	X	X				May turn NFkB off	Cancer On	Exogenous Cas-L inhibited Tax-mediated transactivation of nuclear factor kappaB (NF-kappaB), while Tax-independent activation of NF-kappaB remained intact, hence indicating that Cas-L might specifically regulate Tax-NF-kappaB pathway.
NFKB1	nuclear factor of kappa light polypeptide gene enhancer in B-cells 1	0.6922	NFKB family	NFKB family	NFKB family	NFKB family	X	X	X	PMID: 22257950		PMID: 1740105				Toll-like receptor signaling pathway, Small cell lung cancer, Pathways in cancer, B cell receptor signaling pathway, Chronic myeloid leukemia, Prostate cancer, Pancreatic cancer, MAPK signaling pathway, Adipocytokine signaling pathway, T cell receptor signaling pathway, Acute myeloid leukemia, Epithelial cell signaling in Helicobacter pylori infection, Apoptosis	nf-kb signaling pathway	EPO signaling pathway, amb2 Integrin signaling, Regulation of Telomerase, IL1-mediated signaling events, Signaling events mediated by HDAC Class I, Alternative NF-kappaB pathway, Atypical NF-kappaB pathway, Osteopontin-mediated events, Canonical NF-kappaB pathway, HIV-1 Nef: Negative effector of Fas and TNF-alpha, Glucocorticoid receptor regulatory network, CD40/CD40L signaling, LPA receptor medi…	Interleukin-1 signaling
NFKB2	nuclear factor of kappa light polypeptide gene enhancer in B-cells 2 (p49/p100)	0.1988	NFKB family	NFKB family	NFKB family	NFKB family	X	X	X	PMID: 22257950	PMID: 27660; 17160	PMID: 7541912	on	cancer on	PMID:21499820 PMID:20097177 PMID:19827050 PMID:18781579 PMID:17292587	Pathways in cancer, MAPK signaling pathway		Alternative NF-kappaB pathway, IL12-mediated signaling events
NFKBIA	nuclear factor of kappa light polypeptide gene enhancer in B-cells inhibitor, alpha	0.8496	shared pathway (RELA)				X	X	X	PMID: 22257950	PMID: 34886; 24829; 24499;	PMID: 12208876	NFKB off	cancer off	PMID:22666431 PMID:22453599 PMID:22410775 PMID:21536375 PMID:21170316 PMID:20826545 PMID:18948740 PMID:18701501 PMID:18571841 18468507 PMID:17259348 PMID:16891465 PMID:15856023 PMID:15252141 PMID:15073126 PMID:11801732 PMID:11717335 PMID:11464285 PMID:8824277	Small cell lung cancer, Pathways in cancer, Chronic myeloid leukemia, Prostate cancer, Toll-like receptor signaling pathway, Epithelial cell signaling in Helicobacter pylori infection, Apoptosis, B cell receptor signaling pathway, Adipocytokine signaling pathway, T cell receptor signaling pathway	acetylation and deacetylation of rela in nucleus, nf-kb signaling pathway, inactivation of gsk3 by akt causes accumulation of b-catenin in alveolar macrophages, ceramide signaling pathway, influence of ras and rho proteins on g1 to s transition, role of egf receptor transactivation by gpcrs in cardiac hypertrophy, chaperones modulate interferon signaling pathway, trefoil factors initiate mucosal …	Osteopontin-mediated events, Canonical NF-kappaB pathway, Aurora A signaling, CD40/CD40L signaling, LPA receptor mediated events, BCR signaling pathway, Signaling events mediated by HDAC Class I, Ceramide signaling pathway, Atypical NF-kappaB pathway, HIV-1 Nef: Negative effector of Fas and TNF-alpha, IL23-mediated signaling events	Downstream TCR signaling, NF-kB is activated and signals survival
NFKBIE	nuclear factor of kappa light polypeptide gene enhancer in B-cells inhibitor, epsilon	0.6658	complex (NFKB2), complex (RELA), shared pathway (RELB)						X	PMID: 22257950			NFkB Off	Cancer off		B cell receptor signaling pathway, Adipocytokine signaling pathway, T cell receptor signaling pathway
NR4A2	nuclear receptor subfamily 4, group A, member 2	0.1441	complex (REL)		transcriptional activator (TF)		X	X	X			PMID: 11884470		downstream of NFkB and turns cancer on
PALMD	palmdelphin	0.8737					X	X	X
PFKFB3	6-phosphofructo-2-kinase/fructose-2,6-biphosphatase 3	0.9136					X	X	X					cancer on	PMID:21957443 PMID:21860432 PMID:21402913 PMID:20080744 PMID:19473963 PMID:16715124 PMID:16316985 PMID:16115917 PMID:12384552	Fructose and mannose metabolism		HIF-1-alpha transcription factor network
PTGS2	prostaglandin-endoperoxide synthase 2 (prostaglandin G/H synthase and cyclooxygenase)	0.2174	physical (NFKB1)				X	X	X		PMID: 28882	PMID: 9514889; 12471036				VEGF signaling pathway, Small cell lung cancer, Pathways in cancer, Arachidonic acid metabolism		Calcium signaling in the CD4+ TCR pathway, Calcineurin-regulated NFAT-dependent transcription in lymphocytes, S1P1 pathway, Signaling mediated by p38-alpha and p38-beta, C-MYB transcription factor network
PTX3	pentraxin 3, long	0.9807						X	X			PMID: 9079634
REL	v-rel reticuloendotheliosis viral oncogene homolog (avian)	0.6005	NFKB family	NFKB family	NFKB family	NFKB family		X	X	PMID: 22257950	PMID: 27705; 17204	PMID: 2284104		Turns cancer on with no tumor suppressor				Regulation of Androgen receptor activity, Atypical NF-kappaB pathway
RELA	v-rel reticuloendotheliosis viral oncogene homolog A (avian)	0.9145	NFKB family	NFKB family	NFKB family	NFKB family	X		X	PMID: 22257950						Small cell lung cancer, Pathways in cancer, B cell receptor signaling pathway, Chronic myeloid leukemia, Prostate cancer, Pancreatic cancer, MAPK signaling pathway, Adipocytokine signaling pathway, T cell receptor signaling pathway, Acute myeloid leukemia, Epithelial cell signaling in Helicobacter pylori infection, Apoptosis	inactivation of gsk3 by akt causes accumulation of b-catenin in alveolar macrophages, ceramide signaling pathway, human cytomegalovirus and map kinase pathways, influence of ras and rho proteins on g1 to s transition, role of egf receptor transactivation by gpcrs in cardiac hypertrophy, chaperones modulate interferon signaling pathway, trefoil factors initiate mucosal healing, erythropoietin medi…	p73 transcription factor network, IL1-mediated signaling events, Signaling events mediated by HDAC Class I, Atypical NF-kappaB pathway, Osteopontin-mediated events, Canonical NF-kappaB pathway, HIV-1 Nef: Negative effector of Fas and TNF-alpha, Glucocorticoid receptor regulatory network, CD40/CD40L signaling, LPA receptor mediated events, TNF receptor signaling pathway, Fc-epsilon receptor I sign…
RELB	v-rel reticuloendotheliosis viral oncogene homolog B	0.7176	NFKB family	NFKB family	NFKB family	NFKB family		X	X	PMID: 22257950	PMID: 16279; 26921; 28926	PMID: 11753650	non-conventional (alternative) NFκB signaling pathway	expressed at a high level in prostate cancer with high Gleason scores	PMID:22403723 PMID:21856005 PMID:20649549 PMID:20371728 PMID:19351823 PMID:18723484 PMID:16261162	MAPK signaling pathway		Alternative NF-kappaB pathway, IL12-mediated signaling events
RRAD	Ras-related associated with diabetes	0.3885					X	X	X									Validated transcriptional targets of deltaNp63 isoforms
SELE	selectin E	0.0031		downstream				X	X				activation of NFkB	tumor-promoting genes	PMID:21722370	Cell adhesion molecules (CAMs)		Glucocorticoid receptor regulatory network, Thromboxane A2 receptor signaling, ATF-2 transcription factor network
SNAI1	snail homolog 1 (Drosophila)	0.9731			transcriptional activator (TF)		X	X	X							Adherens junction	downregulated of mta-3 in er-negative breast tumors	Signaling events mediated by Hepatocyte Growth Factor Receptor (c-Met), Validated targets of C-MYC transcriptional activation, Integrin-linked kinase signaling
STAT3	signal transducer and activator of transcription 3 (acute-phase response factor)	0.9649		upstream	transcriptional activator (TF)		X	X	X							Pathways in cancer, Pancreatic cancer, Adipocytokine signaling pathway, Jak-STAT signaling pathway, Acute myeloid leukemia	egf signaling pathway, stat3 signaling pathway, tpo signaling pathway, pdgf signaling pathway, il 6 signaling pathway, erk1/erk2 mapk signaling pathway, role of erbb2 in signal transduction and oncology, bioactive peptide induced signaling pathway, il22 soluble receptor signaling pathway	IL27-mediated signaling events, Signaling events mediated by Stem cell factor receptor (c-Kit), PDGFR-beta signaling pathway, Signaling events mediated by TCPTP, ErbB2/ErbB3 signaling events, Neurotrophic factor-mediated Trk receptor signaling, IL23-mediated signaling events, Signaling events mediated by PTP1B, IL2-mediated signaling events, Signaling events mediated by HDAC Class I, EGF receptor…
STX11	syntaxin 11	0.1096	complex (NFKB1)				X		X
TICAM1	toll-like receptor adaptor molecule 1	0.9397	regulatory (RELB)	downstream				X	X						unclear	Toll-like receptor signaling pathway		Endogenous TLR signaling	TRAM Cascade, Toll Like Receptor 3 (TLR3) Cascade
TNFAIP3	tumor necrosis factor, alpha-induced protein 3	0.4986					X	X	X		PMID: 34761; 28987; 16398; 19267; 28986	PMID: 1381359	off	tumor suppressor	PMID:21763284 PMID:22550173 PMID:21625233		tnfr2 signaling pathway, cd40l signaling pathway	Canonical NF-kappaB pathway, CD40/CD40L signaling, TNF receptor signaling pathway
TRIB1	tribbles homolog 1 (Drosophila)	0.0197						X	X					Cancer On
ZFP36	ZFP36 ring finger protein	0.0001				Tumor suppressor	X	X	X				upstream; regulates TNF	Cancer off				ErbB1 downstream signaling
