# Supplementary material for: Computational Reconstruction of NFκB Pathway Interaction Mechanisms during Prostate Cancer
Source: PLoS Comput Biol. 2016 Apr 14;12(4):e1004820. doi: 10.1371/journal.pcbi.1004820 (PMC4831844; doi:10.1371/journal.pcbi.1004820)
Supplement: S17 Table — For some predicted interactions, there is no such interaction known, but there is evidence that both interactors are upregulated together (C). Here, out of 112 predicted mechanisms, we observed 13 (11%) to be present in the gold standard, while 29 (26%) were confirmed in the literature, and 18 (16%) were reported to be coregulated. (XLSX) [file pcbi.1004820.s024.xlsx]

## Sheet: Sheet1
S17 Table: Comparison of predicted mechanisms in the NFκB pathway (Fig. 2) with existing knowledge based on (A) gold standard and (B) literature comparison. For some predicted interactions, there is no such interaction known, but there is evidence that both interactors are upregulated together (C). Here, out of 112 predicted mechanisms, we observed 13 (11%) to be present in the gold standard, whi…
Interactor A	Interactor B	Predicted mechanism	(A) Interaction present in mechanistic goldstandard	(B) Literature proof for interaction	(C) No known interaction, but both interactions are upregulated
CHUK	IKBKG	complex	X	PMID 17047224
CHUK	RELA	phosphorylation	X	PMID 17047224
IKBKB	CHUK	phosphorylation	X	PMID 17047224
IKBKB	IKBKG	physical	X	PMID 17047224
IKBKB	NFKB1	phosphorylation	X	PMID 17047224
IKBKG	NFKB2	phosphorylation	X	PMID 17047224
IRF1	STAT3	regulatory	X	PMID 17918184
NFKB1	IRF1	regulatory	X	PMID 23071666
IL18R1	NFKB1	physical	X	PMID 9177292
NFKB1	REL	physical	X	PMID 9315679
NFKB1	RELA	regulatory	X	PMID 9315679
NFKBIA	RELA	shared pathway	X	PMID 9315679
ATF3	SELE	physical	X	PMID: 23868936; PMID: 7692236; PMID: 10964678
BMP2	STAT3	physical		PMID 10979940
BMP2	NFKBIA	physical		PMID 12759356
BMP2	NFKBIA	complex		PMID 12759356
JUNB	MAP3K8	shared pathway		PMID 15950217
IKBKB	CHUK	covalent		PMID 17047224
IKBKB	IKBKG	complex		PMID 17047224
IKBKB	NFKB2	covalent		PMID 17047224
NR4A2	PTGS2	physical		PMID 19549529
DUSP5	MAP3K8	shared pathway		PMID 19666109
CXCL2	MAP3K8	shared pathway		PMID 20477948
NFKB1	PTGS2	physical		PMID 20826536
CCL20	MAP3K8	shared pathway		PMID 21724701
BCL2A1	NFKBIE	shared pathway		PMID 22075983
BCL2A1	REL	physical		PMID 22075983
BCL2A1	RELB	shared pathway		PMID 22075983
CXCL1	NFKB2	physical		PMID 22770218
CXCL1	RELB	physical		PMID 22770218
CXCL1	RELB	complex		PMID 22770218
CXCL1	TNFAIP3	physical		PMID 22770218
MAP3K8	PFKFB3	phosphorylation		PMID 23725459
MAP3K8	NR4A2	phosphorylation		PMID 24185007
IL18R1	REL	regulatory		PMID 9177292
IL18R1	RELB	regulatory		PMID 9177292
NFKB1	RELA	shared pathway		PMID 9315679
NFKB2	NFKBIE	complex		PMID 9315679
NFKBIE	RELA	physical		PMID 9315679
NFKBIE	RELA	complex		PMID 9315679
NFKBIE	RELB	shared pathway		PMID 9315679
NR4A2	REL	physical		PMID PMC3104557
AREG	ATF3	physical			PMID: 17158205: Both upregulated in mammary glans with 2ME2 but no connections made: potentially interesting
JUNB	IER3	regulatory			PMID: 17881770; upregulated together but no interaction data
JUNB	NR4A2	physical			PMID: 17881770; upregulated together but no interaction data
ATF3	KLF6	regulatory			PMID: 18755691; KLF6 upregulated ATF3 in prostate cancer; PMID: 21396734
IER3	TRIB1	regulatory			PMID: 19523745; upregulated together but no interaction data
CCL8	CXCL2	physical			PMID: 20298930; show upregulation with activation of both but no data on interactions
DUSP5	TNFAIP3	regulatory			PMID: 20298930; upregulated together but no interaction data
DUSP5	TNFAIP3	phosphorylation			PMID: 20298930; upregulated together but no interaction data
ATF3	DUSP2	complex			PMID: 20633309; show upregulation with activation of both but no data on interactions
CXCL2	SELE	regulatory			PMID: 21718796; PMID: 23088768: show upregulation with activation of both but no data on interactions
CXCL2	SELE	complex			PMID: 21718796; PMID: 23088768: show upregulation with activation of both but no data on interactions
ATF3	NR4A2	physical			PMID: 22194858; show changed regulation with activation of both but no data on interactions
JUNB	TNFAIP3	physical			PMID: 22194858; upregulated together but no interaction data
DUSP2	JUNB	physical			PMID: 22980495; upregulated together but no interaction data
DUSP2	JUNB	complex			PMID: 22980495; upregulated together but no interaction data
KLF6	ZFP36	regulatory			PMID: 24184689 upregulated together but no interaction data; KLF6 prostate ca literature
CXCL3	SELE	shared pathway			PMID: 24307174; upregulated together but no interaction data
CXCL3	SELE	physical			PMID: 24307174; upregulated together but no interaction data
AREG	DUSP5	covalent
AREG	PTGS2	complex
AREG	ZFP36	physical
ATF3	MAP3K8	shared pathway
ATF3	PALMD	synthetic
BCL2A1	PTGS2	physical
BDKRB2	JUNB	synthetic
BIRC3	NEDD9	physical
CCL20	CXCL1	physical
CCL20	PTGS2	complex
NFKB2	CCL8	regulatory
CFHR1	NEDD9	synthetic
CXCL1	LIF	complex
CXCL1	TRIB1	physical
CXCL2	IL18R1	synthetic
CXCL2	PTGS2	physical
CXCL3	IER3	physical
CXCL3	PTGS2	physical
CXCL3	PTGS2	complex
DUSP2	IER2	shared pathway
DUSP2	ZFP36	complex
DUSP5	AREG	covalent
DUSP5	NFKBIE	covalent
DUSP5	STX11	complex
GPR171	SELE	synthetic
IER2	IL4R	shared pathway
IER2	TRIB1	shared pathway
IER3	IL4R	physical
IKBKB	TRIB1	covalent
IL18R1	NFKBIA	synthetic
KLF6	NFKBIA	regulatory
LIF	PTGS2	physical
LIF	RELB	physical
MAP3K8	BIRC3	regulatory
MAP3K8	BIRC3	phosphorylation
MAP3K8	PTX3	phosphorylation
NEDD9	NFKBIA	physical
NEDD9	NFKBIA	complex
NEDD9	ZFP36	shared pathway
NEDD9	ZFP36	physical
NFKB1	STX11	complex
NFKBIA	STX11	physical
NFKBIE	BIRC3	regulatory
NFKBIE	RRAD	synthetic
NR4A2	REL	complex
PTGS2(COX2)	SELE	physical
PTGS2	TRIB1	physical
PTGS2	TRIB1	complex
REL	BIRC3	regulatory
RELB	TICAM1	regulatory
SNAI1	ZFP36	synthetic
TRIB1	ZFP36	physical
